# Supplementary material for: Does lower extremity alignment during normal stance predict lower limb kinematics and kinetics during drop landings?
Source: BMC Sports Sci Med Rehabil. 2023 Dec 7;15:167. doi: 10.1186/s13102-023-00781-6 (PMC10704720; doi:10.1186/s13102-023-00781-6)
Supplement: Supplementary file 1 — Supplementary Material 1 [file 13102_2023_781_MOESM1_ESM.xlsx]

## Sheet: Supplementary Data 1
Height (m)	Body Mass (kg)	Static Measures																					Dynamic Measures during Landing
		LAnkleX (°)	RAnkleX (°)	LAnkleY (°)	RAnkleY (°)	LAnkleZ (°)	RAnkleZ (°)	LKneeX (°)	RKneeX (°)	LKneeY (°)	RKneeY (°)	LKneeZ (°)	RKneeZ (°)	LHipX (°)	RHipX (°)	LHipY (°)	RHipY (°)	LHipZ (°)	RHipZ (°)	PelvisX (°)	PelvisY (°)	PelvisZ (°)	PelvisX	RKneeX (°)	LKneeX (°)	RKneeY (°)	LKneeY (°)	RKneeZ (°)	LKneeZ (°)	RHipX (°)	LHipX (°)	RHipY (°)	LHipY (°)	RHipZ (°)	LHipZ (°)	RKneeExtMoment (Nmkg.m)	LKneeExtMoment (Nmkg.m)	RKneeValgusMoment (Nmkg.m)	LKneeValgusMoment (Nmkg.m)	RKneeExtRotMoment (Nmkg.m)	LKneeExtRotMoment (Nmkg.m)	RHipExtMoment (Nmkg.m)	LHipExtMoment (Nmkg.m)	RHipAbdMoment (Nmkg.m)	LHipAbdMoment (Nmkg.m)	RHipExtRotMoment (Nmkg.m)	LHipExtRotMoment (Nmkg.m)	RPeakvGRF (BW)	LPeakvGRF (BW)
1.71	55.04	13.7	14.7	-25.3	-24.1	-1.4	-1.8	-3.6	-0.5	-3.7	0.3	-11.3	-13.2	-4.8	-2.4	5.9	6.4	-6.8	-7.7	-13.5	-17.4	23.1	1.2	85.4078	86.8596	0.437709	-0.0962685	15.6874	15.051	76.4	80.5	-7.25944	-7.2967	-1.26386	0.505817	1.06688	1.06978	0.1	0.21	-0.105053	-0.130382	0.845589	0.678633	0.214149	0.22641	0.0352943	0.0395253	1.81	2.31
1.765	69.35	10.7	14.4	-23.9	-25.9	4.5	-3.5	-6.3	-4.8	-6.5	-4.9	3.3	-1	-4	-3.2	-0.6	0.4	-2.2	-1.7	-4.9	-19.6	9.7	-2.3	84.8252	82.0831	-9.74894	-7.30004	17.0773	13.8474	59.3	62.1	-0.162284	-7.11084	-3.60601	-3.17851	1.3178	1.18521	0.13	0.31	0.00480483	-0.0142315	0.770204	0.465548	9.78333e-05	0.0090915	0.0472867	0.034864	1.93	2.87
1.66	61.32	11	12.8	-22	-24.1	1.2	-5	3.2	4.3	1.6	3	2.6	0.5	-7.7	-10.4	0.6	1.3	-8.1	-9.6	-4.4	-23.3	17.5	-1.7	71.7913	71.2044	-13.7548	-12.7358	13.4245	17.5482	70.4	67.8	-12.7163	-3.64747	-17.1475	-9.59753	0.866052	0.890869	0.13	0.56	-0.17945	-0.0348292	0.84437	0.732818	0.475105	0.0306053	0.0903047	0.0175138	1.95	2.26
1.797	61.77	16	17.7	-25.5	-28.9	14.3	-10.5	2.5	-0.4	2.1	2.7	2.5	-0.7	-7.1	0.1	11.9	13.7	1	2.6	-13.5	-17.4	9.5	-0.3	81.92	81.1595	-15.9721	-15.3601	21.3832	13.8593	62.9	63.2	-9.16971	-0.217982	-8.54727	-6.1165	1.07261	1.22423	0.26	0.55	-0.0269018	-0.177853	0.57091	0.500333	0.044538	0.234353	0.0241598	0.0680917	2.04	2.35
1.805	59.72	10.5	12.3	-25.1	-34.3	1.3	-1.1	1.4	0.1	-2.8	-7.6	-5.7	-3.6	1.8	-5.1	8.2	7.2	-1.7	3.6	-7.2	-19.4	3.3	3.9	56.0068	54.9378	-8.31666	-5.05813	8.60443	3.9542	43.8	46.4	-6.73232	1.05441	-3.56646	-5.00384	1.20473	0.777969	0.19	0.48	-0.0261345	-0.0155783	0.273502	0.172848	0.0616443	0.0183402	0.113055	0.0299685	1.62	2.99
1.829	64.89	7.7	6.1	-28.2	-27.1	-8.5	-0.8	-1.1	-0.4	-1.7	3.3	-3.8	-3.9	-7.5	3.7	11.7	15	-9.9	1.1	-9.6	-15.5	1.7	-5.2	82.1035	82.6028	-14.3099	-11.4473	12.5717	16.9322	78.7	77.8	-1.99663	-6.84587	-7.81468	-7.76312	1.07011	1.35157	0.38	0.37	-0.0901585	-0.0654118	0.546572	0.567357	0.117685	0.0971737	0.0295638	0.0657198	2.69	2.31
1.765	58.1	7	8.4	-28.1	-23.7	6.4	-4.9	1.1	4.1	-9.5	-7.3	5.3	-4.5	-6.2	-2.2	-0.1	-0.8	-4.7	-4.9	-9.2	-17.2	13.3	-3.1	77.8756	75.774	-18.6099	-17.9626	14.4822	23.2987	62.1	60.2	-3.92339	-6.37566	-13.065	-6.65299	1.32245	0.92381	0.44	0.49	-0.0421758	-0.0859683	0.325768	0.542405	-0.0636927	0.056299	0.0564553	0.0296227	1.95	2.83
1.794	69.15	8	14.8	-25.4	-25.9	-5.3	-2.9	-3	-0.3	0.2	-0.2	3	1	-4.1	-2.6	4.2	3	-8.3	-7.6	-10.9	-22.3	10.9	-2.6	58.6016	57.8896	-18.5885	-16.8826	11.9618	12.2091	42.3	44.1	-4.05652	-2.21086	-15.3769	-13.6784	0.910969	1.30729	0.37	0.63	-0.0967665	0.000576833	0.486296	0.280243	0.152049	-0.0206475	0.057821	-0.004864	2.76	2.74
1.737	62.01	9.3	10.6	-26.7	-27.4	4.7	-6	-1.6	1.5	-4.8	-3.5	3.3	-3.7	-6.1	-0.5	8	8.3	-0.9	0.6	-10.6	-15.8	8.6	-2.3	79.1959	80.8332	-14.1757	-15.4248	16.1997	12.6306	78.7	79.7	-8.80573	-7.51974	-12.1515	-11.1707	0.830975	0.79249	0.13	0.46	-0.059958	-0.132232	0.802851	0.658927	0.0910863	0.217409	-3.31667e-05	0.0126217	2.31	2.02
1.792	66.97	7.7	8	-26.2	-26.9	3.2	-2.6	1.2	2.7	1.8	-2.7	16.1	10.9	-3.6	-3.4	11	7.3	-11.4	-15.9	-6.6	-16.1	7.9	-1.3	64.3149	63.0136	-18.8486	-17.5763	26.1394	23.3691	48.5	45.8	-4.57767	-1.14843	-17.4265	-16.7288	0.84067	0.849085	0.28	0.66	-0.0259672	-0.0666667	0.384564	0.445601	0.052115	0.0832837	0.0234565	0.0453908	2.01	2.53
1.814	74.07	13.1	11.8	-30	-27.4	7.8	-10.7	-3	-3	-5.2	-3.9	0.1	-1	-0.2	-5.5	1.3	0.6	7.2	-2.9	1.3	-20.2	19	-1.6	77.3103	81.8756	-8.50248	-8.8566	18.373	12.9058	76.8	76.2	-7.07729	-8.70351	-8.22103	-4.0234	0.88264	0.773784	0.33	0.15	-0.0109272	-0.0347092	0.824439	0.679397	0.0730625	0.140379	0.036393	-0.00509467	1.67	1.42
1.685	62.93	9.5	14.2	-26.4	-26.6	-5.6	-3.7	2.5	2.6	4.9	6.1	7.6	0	-9.2	-8.8	13.1	13.9	-17.5	-5.2	-8.2	-17.5	12.2	-14.8	61.0192	61.2461	-13.3762	-13.733	20.6558	20.0242	52.6	54.1	-1.75309	-3.61637	-8.98908	-10.0415	0.952072	0.910242	0.69	0.48	-0.100456	-0.0937597	0.409825	0.374599	0.132417	0.152887	0.0692003	0.0768022	3.84	4.49
1.686	70.18	9.8	11.5	-23.9	-28	-0.8	5.5	0	-3.5	2.6	-1.6	-1	-0.1	-9.3	-7	0.8	-0.2	-8.6	-11.6	-2.6	-25.7	10.8	-1.3	90.9605	98.0009	-20.1336	-24.7893	23.4237	19.7963	54.6	52.2	-8.70081	-1.92617	-10.3981	-9.16411	0.847851	1.12591	0.46	0.79	-0.0555805	-0.064529	0.665957	0.527376	0.0697425	0.047963	0.0757307	0.0509863	2.62	3.21
1.705	67.86	11.4	11.5	-18.2	-23.4	0.6	1.5	-1.1	-1.5	2.1	0.5	1	4.4	-0.6	-6.4	6.6	6.9	-7.3	-5.5	-3.9	-17	2.8	-2.7	65.649	69.5445	-15.1674	-10.0811	18.7114	14.9686	44.2	50.3	0.0780593	-3.47695	-15.6953	-8.2934	1.32222	1.16248	0.57	0.42	-0.026942	-0.080961	0.0789523	0.107857	0.0973425	0.064235	0.036036	0.009112	2.12	2.67
1.802	67.57	8.9	10.3	-19.6	-22.9	-1.7	-0.6	0.6	2	3.7	1.3	-4.2	-1.3	-4.2	-12.8	7	3.2	-4.8	-11.9	0.1	-17.8	17.8	-3.7	78.1749	77.9345	-16.9046	-16.2	16.9262	15.5728	53.2	61.1	-3.89674	-2.62192	-7.59966	-6.98514	1.05257	1.0475	0.23	0.66	-0.0510338	-0.0361902	0.517288	0.55307	0.0733542	0.0704613	0.059224	0.042556	3.07	3.74
1.636	73.48	16	15.5	-24.9	-26.1	-1.9	-4.6	-5.7	-7.9	-0.6	1	0.8	-1.6	-9	2.7	2.8	4.9	-22.2	-9.8	-9	-22	18.4	-0.9	85.7026	87.5498	-18.074	-17.5847	9.37557	8.26149	40.9	43.7	-3.69265	-1.82309	-8.43902	-6.25383	0.924884	1.02209	0.44	0.9	-0.0788962	-0.0790398	0.480098	0.425768	0.103859	0.101242	0.0411492	0.0302422	2.17	2.64
1.706	63.17	9.6	15.1	-25.7	-27.8	-1.6	-8.8	3.2	2.6	-2.9	-2.3	10.8	-5.5	-7.6	-5.8	4.8	2.3	-6.8	-14.6	-9.7	-21.1	30.1	-0.9	60.0672	62.2182	-3.43957	-3.58183	6.34072	13.1161	54.3	55.9	5.17882	-8.12017	3.57762	6.91655	1.30422	1.53322	0.21	0.6	-0.016557	-0.171278	0.277845	0.581667	0.031795	0.230763	0.0233267	0.128671	1.36	1.85
1.674	62.03	12.3	12.5	-21.7	-25.5	3.6	-5.6	-0.1	0.8	0.1	2.7	3.7	7.7	-2.8	-2.3	8.8	10.7	-5.5	-5.8	-9.3	-17.2	4.6	-8.8	58.6955	59.4617	-11.8468	-15.5109	14.2835	20.3913	95.5	92.5	-1.65407	0.220626	-8.747	-3.24172	1.3206	1.33646	0.34	0.6	-0.0661292	-0.0646512	0.142956	0.258579	0.0498648	0.12333	0.0747162	0.0421108	2.52	2.66
1.74	68.86	7.7	9.7	-16.7	-19.5	-1.3	1.7	0	3	7.6	3.7	5	-1.4	-8.7	-4.2	9.5	9.1	-9.2	-0.1	-9	-14.1	0.4	-1.9	57.8313	55.809	-12.1539	-13.0319	25.5677	28.2244	37.5	35.2	-7.14792	-8.66369	-14.2681	-15.2328	1.41505	1.25593	0.47	0.73	-0.0814687	-0.108122	0.326556	0.408566	0.116188	0.27024	0.0579063	0.0855145	2.27	3.06
1.744	70.36	14.5	13.2	-23.2	-26.9	3.9	-7.6	0.7	2.9	4.1	1.9	4.7	4.1	-6	-7.7	2.8	1.6	-6.8	-9.3	-4.5	-25.2	16.1	-1.8	69.0988	72.9447	-17.8961	-15.1667	19.1343	24.8781	29.5	28	-4.76554	-8.19144	-15.09	-7.939	1.33321	1.38695	0.1	1.07	-0.0505027	-0.0735207	0.452481	0.503553	0.0483578	0.0746133	0.0660022	0.0541383	2.61	3.39
1.824	49.95	14.3	22.4	-20.2	-12.6	14.9	-2.4	-1.2	-2.9	0.5	2.5	5	5.1	-2.2	1.5	15	16.7	3.1	-3.1	-20.8	1.5	0.7	-2.5	70.5409	73.0312	-15.5586	-13.6512	15.489	15.6088	46.8	48.4	-3.54106	-3.27574	2.45616	-6.09204	1.0713	1.09927	0.21	0.79	-0.0918587	-0.111934	0.382707	0.211452	0.097462	0.168075	0.066561	0.0624393	2.23	2.65
1.716	71.89	9.2	10.1	-18.8	-19.3	8.6	-12	-4.9	0	-1.3	-0.7	13.2	6.6	-6.2	-1	6.3	5.4	-10.3	-3.3	-5.9	-12.6	9.4	-13.1	77.1602	76.8135	-12.3848	-12.1251	28.1276	16.8609	74.7	75.8	-9.98045	-1.94634	-0.960536	-5.14552	1.29727	1.24847	0.32	0.37	-0.186255	-0.00346867	0.733492	0.712029	0.355253	0.07706	0.0174598	0.0230387	2.61	3.78
1.702	60.42	14.5	10.9	-23	-18	0.8	15.4	-1.3	-3	9.2	7.3	-11.6	-0.2	-5.7	-7.1	10.6	9.7	-2	-11.9	-7	-15.7	-0.5	-14.9	68.6339	68.9869	-18.2177	-15.9562	18.3412	18.1494	47.4	39.9	-0.00428283	1.64526	-17.853	-16.5231	0.824312	0.932945	0.46	0.5	-0.061934	-0.0544662	0.279334	0.262724	0.0375392	0.032753	0.017936	0.0318712	2.73	1.86
1.737	61.02	13	15.2	-25.8	-21.7	-4.5	-4.1	-5.1	-4.4	-1.9	1.5	-4.8	-0.7	-4.7	-3.1	3.8	4.1	-7.9	-5.4	-6.4	-18	13.2	-10.8	81.333	82.0395	-16.5797	-15.1093	16.9231	18.4084	33.7	36.4	-6.16849	-9.37418	-10.671	-12.6861	0.73241	0.88343	0.5	0.49	-0.221026	-0.0433598	0.553766	0.41526	0.306789	0.120243	0.0768118	0.002162	2.77	2.38
1.74	68.11	8.4	9.4	-26.5	-30	3.2	-2.1	1.4	1.8	-3.6	-4.3	4	0.7	-2.6	-3.6	4	3.5	-14.7	-7.6	-7.1	-21.8	9.7	-0.6	92.8576	92.1032	-19.0263	-23.3695	18.5636	17.3269	33	31.8	-8.59712	-4.65109	-4.4888	-10.0181	0.94984	0.830907	0.39	0.53	-0.058392	-0.293075	0.957228	0.852326	0.261444	0.408831	0.015288	0.215447	1.5	2.08
1.765	73.66	8.5	14.9	-24.6	-25	-0.1	-2.9	2.4	0.9	-0.9	-2.1	6.5	11.2	-4.9	-8.5	2.1	2.6	-12.5	-10.8	-5.2	-19.6	5.9	-5	46.1593	48.5165	-5.99708	-15.8851	16.6485	24.0528	46.6	48.2	2.05209	-3.786	-1.92409	-10.0538	1.06856	1.08627	0.44	0.63	-0.100088	-0.00254517	0.121814	0.160161	0.281403	0.112115	0.153026	0.0647355	2.09	2.51
1.663	65.7	13.2	14.7	-19.3	-20.1	3.4	-12	-2.6	0.2	2.2	-0.8	19.9	0.1	-3.3	-6.1	7.2	4.1	-14.5	2.3	-5.2	-13.7	12.1	-2.6	49.8748	51.3144	-14.854	-10.0705	21.9223	15.6793	36.9	37.5	0.599665	-2.57872	-6.59868	-7.4788	0.85223	1.04316	0.67	0.47	-0.127455	0.000112667	0.231453	0.157262	0.164591	-0.0542318	0.109752	-0.034017	2.82	3.45
1.699	63.05	12.9	14.4	-23.1	-22.2	-2.4	-2	1.9	-3.9	-2.6	0.3	8.5	2	-6.4	-3.7	6.2	7.9	-10.9	-11.2	-7.5	-13.9	13.8	-7.8	94.654	94.0068	-12.1073	-16.6122	20.3957	27.5923	79.1	77.3	-0.457661	-8.64343	-5.57933	-9.87618	1.32145	0.906732	0.33	0.61	-0.0545423	-0.05287	0.642864	0.497081	0.0419612	0.0856108	0.0151275	-0.00368717	1.46	2.11
1.706	63.93	12.4	9.9	-25.2	-25.9	-2.7	1.4	-1.4	1.8	-0.5	0.1	-1.6	11.7	-7.5	-4.6	7.7	9.1	-12.3	-20.9	-9	-15.9	8.3	-2.3	59.5484	54.7072	-10.027	-13.9267	12.2796	6.22739	41.9	39.2	-1.12723	2.2678	9.59057	-2.61171	1.64065	1.26171	0.35	0.48	-0.0496124	-0.0305476	0.214964	0.4225	-0.0087436	0.0597598	0.0392736	0.0091252	2.27	2.37
1.773	77.9	14	13.1	-20.7	-25.5	3.9	-3.6	-3.2	-3	6.6	4.6	1.6	2.7	-5.9	-1	19.5	20	-7.6	-6.3	-10	-9.9	8.5	-2.3	65.4688	59.4912	-13.5236	-11.6087	8.93933	6.84344	70	67.1	-0.878464	-0.033417	-3.84658	-3.95608	1.32196	1.40022	0.36	0.3	-0.015407	-0.0157593	0.148101	0.415	-0.0199075	0.0297708	0.0205825	0.00571217	1.77	2.29
1.849	74.35	10.8	20.8	-26.6	-25.9	4.4	-6.6	-3.9	-2.4	4.5	7.4	3.8	-5.4	-2.9	-2.2	17.8	17.1	-3.2	-4.4	-16.7	-15.4	18	-4.2	60.4938	60.3216	-14.8845	-15.8191	8.42995	17.3204	85.3	85.2	-4.26201	-1.36676	-13.2186	-14.7592	1.46513	0.900608	0.38	0.32	-0.0132088	-0.0336518	0.094156	0.189842	0.091106	0.0925682	0.08776	0.0173255	1.98	1.93
1.81	61.66	14.1	13.4	-23.2	-22.9	-1.1	-4.5	0.1	-2.6	-1.4	6.2	-10	-1.7	-13.6	-0.1	2.7	7.4	0.8	-2.4	-9.1	-21.3	9.9	2.3	77.7984	76.9374	-27.6777	-22.6504	21.2253	21.0052	43.1	43.3	-5.8477	-1.96969	-11.9644	-12.5783	1.1188	1.2348	0.54	0.13	-0.0581473	-0.0199617	0.289376	0.346152	0.0666722	0.00830783	0.0834302	0.019197	2.76	2.57
1.742	62.2	10.9	10.1	-22.8	-21.2	9.7	-10.3	0.1	1.4	3.8	5	10.8	5.7	-6.3	-5.1	10.4	11.1	-7.5	-5.5	-4.2	-14.2	11.9	0.3	53.7911	53.6585	-23.1339	-10.681	29.0819	15.6735	38.9	39.6	-4.82975	0.980366	-18.0802	-1.44336	0.898071	1.45928	0.57	0.43	-0.0446268	0.014413	0.301156	0.616667	0.0721972	0.0100517	0.0435943	0.0513168	2.11	3.14
1.605	55.47	15	15.9	-23.1	-22.2	10.5	-10	-1.3	-2.1	6.5	7.2	4.7	-0.4	-6.6	0.4	9.4	9.6	-3.2	-3.8	-11.2	-19.4	15.2	1.3	82.85	85.4514	-7.30337	-4.65282	5.92825	7.07117	73.5	70.9	3.17485	-4.38928	1.75934	5.08616	1.40285	1.27397	0.17	0.36	-0.0028745	-0.0204712	0.72316	0.535893	-0.0575752	-0.0281892	-0.0325433	0.00371417	2.35	3.12
1.768	58.84	13.7	16.6	-23.3	-22.9	8.3	-8.7	-1.5	-1.9	2.2	0.4	6.5	12.6	-2.4	-2.3	11	10.9	-7.1	-12.9	-10.7	-11.9	10.9	-4.9	116.115	119.637	-22.1072	-30.7789	11.1098	13.2124	94.3	91.9	-9.8634	-5.13431	-15.5085	-22.9244	0.974447	1.02423	0.39	0.6	-0.0379513	-0.0441003	0.753163	0.645317	0.136935	0.167994	0.0208678	0.0125758	1.79	1.87
1.66	55.43	12.8	9.2	-24.4	-23	7.9	1.1	0.6	-1.9	-0.2	-0.5	-8.9	-5.2	-0.4	-2	2.5	3.4	-6.1	-5.6	-6.3	-18.7	11	-1.3	72.624	73.7371	-16.0659	-7.86964	11.9323	7.06773	47.7	49.2	-1.31115	-1.57429	-6.57579	-7.58247	1.30907	1.44756	0.23	0.52	0.00417633	0.0202423	0.17971	0.189571	0.024147	-0.0258612	0.0444897	0.0163302	2.55	3.14
1.72	67.46	15.4	14.2	-24.7	-26.6	6.1	-9.4	3.7	5.8	-2.6	-4.3	8.3	6.1	-7.7	-0.8	-0.2	-0.2	-10.9	-10.1	-15.2	-22.2	11.9	0.9	82.4659	87.2569	-12.9579	-18.0876	13.5819	16.8649	47.5	44.3	2.16195	-2.74279	-13.427	-5.98701	1.19061	1.03262	0.49	0.38	-0.0263673	-0.0842775	0.250921	0.260848	0.113469	0.158316	0.0340292	0.0674658	1.74	2.01
1.632	47.96	11.3	10.6	-20.7	-21.9	8.3	-13.2	-1.8	-0.5	7.2	7.2	4.9	3	-2.1	-0.8	2.1	2.9	-3.4	3.4	-2.8	-25.2	8.8	-5.5	68.0763	72.1093	-15.7358	-13.9766	17.419	18.1675	37.2	35.8	0.122301	-2.35683	-7.0507	-8.93585	1.39227	1.56059	0.36	0.48	-0.002298	0.0145398	0.167334	0.314758	-0.00839883	-0.0584487	0.0100002	0.0183623	2.78	2.56
1.618	56.19	9.5	13.2	-19.1	-21.6	-0.5	-6.3	0.6	-3.1	3.4	5	5	7	-5	0.1	8.3	9.4	-12.7	-16.3	-10.3	-17.5	16.2	-2	68.7101	72.577	-19.1246	-8.65874	20.7008	18.8428	41.6	43.7	-2.33568	-10.0974	-10.0695	-6.29555	1.35113	1.47729	0.24	0.66	-0.103432	-0.0772763	0.105626	0.302167	0.10312	0.030072	0.066876	0.067076	2.65	2.48
1.656	61.06	15.1	16.5	-25	-28.3	4.4	-8.7	0.3	-1.9	1.3	3.3	-4.4	2	-10.4	-5	10.1	13.3	-10	-7.1	-8.2	-16.7	17.2	-2	59.3753	56.7394	-9.55263	-5.82864	17.6055	13.2666	42.2	45.5	2.45353	-5.46024	1.16873	-0.0706448	1.0905	1.59376	0.5	0.79	-0.0809038	-0.0239525	0.501967	0.52	0.0285773	0.111619	0.0305302	0.120406	3.75	4.37
1.696	60.07	13.7	14.1	-19.8	-20.5	3.8	-7.4	-5.8	-4.2	6.3	4.9	3.2	6.9	-1.6	2.1	8.5	8.5	1.8	-6.1	-10.1	-17	7.3	-1.8	59.623	60.0828	-10.5576	-6.86385	14.7537	12.1346	38.3	39.7	0.0277832	-5.82833	-9.18368	-6.21311	1.49969	1.28982	0.51	0.93	-0.0375445	-0.0273432	0.383096	0.418839	0.151302	0.0884212	0.0634415	0.0275842	2.74	3.2
[truncated: 2 more columns]
